# Supplementary material for: Viral Ejection Proteins: Mosaically Conserved, Conformational Gymnasts
Source: Microorganisms. 2022 Feb 24;10(3):504. doi: 10.3390/microorganisms10030504 (PMC8954989; doi:10.3390/microorganisms10030504)
Supplement: Supplementary file 1 [file microorganisms-10-00504-s001.zip]

Archive with 1 entries (1 files):
- microorganisms-1605105-supplementary.pdf
